# Supplementary material for: Increasing Crop Diversity Mitigates Weather Variations and Improves Yield Stability
Source: PLoS One. 2015 Feb 6;10(2):e0113261. doi: 10.1371/journal.pone.0113261 (PMC4320064; doi:10.1371/journal.pone.0113261)
Supplement: S1 Code — (ZIP) [file pone.0113261.s001.zip]

Archive with 26 entries (23 files):
- Supplementary codeS1/
- Supplementary codeS1/run step-1 to step-6.R
- __MACOSX/
- __MACOSX/Supplementary codeS1/
- __MACOSX/Supplementary codeS1/._run step-1 to step-6.R
- Supplementary codeS1/step-0 clean data.R
- __MACOSX/Supplementary codeS1/._step-0 clean data.R
- Supplementary codeS1/step-1 temporally adjusted yields.R
- __MACOSX/Supplementary codeS1/._step-1 temporally adjusted yields.R
- Supplementary codeS1/step-1b nonparametric local lines trend.R
- __MACOSX/Supplementary codeS1/._step-1b nonparametric local lines trend.R
- Supplementary codeS1/step-2 EM-test.R
- __MACOSX/Supplementary codeS1/._step-2 EM-test.R
- Supplementary codeS1/step-3 number of components.R
- __MACOSX/Supplementary codeS1/._step-3 number of components.R
- Supplementary codeS1/step-4 estimation.R
- __MACOSX/Supplementary codeS1/._step-4 estimation.R
- Supplementary codeS1/step-4b randomizations.R
- __MACOSX/Supplementary codeS1/._step-4b randomizations.R
- Supplementary codeS1/step-5 analysis.R
- __MACOSX/Supplementary codeS1/._step-5 analysis.R
- Supplementary codeS1/step-6 repeat analysis kernel density.R
- __MACOSX/Supplementary codeS1/._step-6 repeat analysis kernel density.R
- Supplementary codeS1/step-7 plot densities.R
- __MACOSX/Supplementary codeS1/._step-7 plot densities.R
- __MACOSX/._Supplementary codeS1
