# Supplementary material for: Increasing Crop Diversity Mitigates Weather Variations and Improves Yield Stability
Source: PLoS One. 2015 Feb 6;10(2):e0113261. doi: 10.1371/journal.pone.0113261 (PMC4320064; doi:10.1371/journal.pone.0113261)
Supplement: S1 Code — (ZIP) [file pone.0113261.s001.zip › Supplementary codeS1/run step-1 to step-6.R]

## go into step-1 and choose model for temporal adjustment 
## note: need to unblock comment characters to do nonparametric trend
source("code/step-1 temporally adjusted yields.R")
rm(list=ls())

# source("code/step-1b nonparametric local lines trend.R")
# rm(list=ls())

source("code/step-2 EM-test.R")
rm(list=ls())

source("code/step-3 number of components.R")
rm(list=ls())

source("code/step-4 estimation.R")
rm(list=ls())

## this takes a while to run (estimating randomized parameters)
source("code/step-4b randomizations.R")
rm(list=ls())

## also takes a while to run (calculating p-values)
source("code/step-5 analysis.R")
rm(list=ls())

source("code/step-6 repeat analysis kernel density.R")
rm(list=ls())
