# Supplementary material for: Increasing Crop Diversity Mitigates Weather Variations and Improves Yield Stability
Source: PLoS One. 2015 Feb 6;10(2):e0113261. doi: 10.1371/journal.pone.0113261 (PMC4320064; doi:10.1371/journal.pone.0113261)
Supplement: S1 Code — (ZIP) [file pone.0113261.s001.zip › Supplementary codeS1/step-0 clean data.R]

## read yield data
dd <- read.csv("data/yields.csv", header=T)

## remove first two years (experiment setup)
dd <- dd[3:nrow(dd), ]
head(dd)

## basic variables
yr <- dd$Year
nn <- length(yr)
tt <- 1:nn
yy <- as.matrix(dd[, 2:ncol(dd)]) 
nk <- ncol(yy)

## construct proper data frame
treatment <- character(0)
for (i in 1:nk) treatment <- c(treatment, rep(colnames(yy)[i], nn))
data <- data.frame(year=rep(yr, nk), treatment=treatment, yield=as.vector(yy), tt=rep(tt, nk))

## save to file 
saveRDS(data, file="data/yields.RDS")


## nonparametric test for homogeneity of variacnes
file <- "results/step-0 homogeneity of variance test.txt"
capture.output(fligner.test(yield ~ treatment, data=data), file=file)
