# Supplementary material for: Increasing Crop Diversity Mitigates Weather Variations and Improves Yield Stability
Source: PLoS One. 2015 Feb 6;10(2):e0113261. doi: 10.1371/journal.pone.0113261 (PMC4320064; doi:10.1371/journal.pone.0113261)
Supplement: S1 Code — (ZIP) [file pone.0113261.s001.zip › Supplementary codeS1/step-1 temporally adjusted yields.R]

## packages
require("sandwich")
require("lmtest")

## load data frame
dd <- readRDS("data/yields.RDS")
nn <- max(dd$tt)
kk <- as.character(unique(dd$treatment))
nt <- length(kk)


#### detrending regressions -- linear
f0 <- lm(yield ~ tt, data=dd)
f1 <- lm(yield ~ tt + factor(treatment), data=dd)
f2 <- update(f1, ~ . + factor(treatment):tt)

## short-hand f-test (same results as long-hand code at bottom)
## note: adding treatment intercepts and slopes does not improve fit of model
anova(f2)
capture.output(anova(f2), file="results/step-1 detrending_f-test.txt")

coeftest(f0, vcovHC(f0, "HC0"))

## choose model
model <- f2

## save coefficient t-test results
capture.output(coeftest(model, vcovHC(model, "HC0")), file="results/step-1 detrending_t-test.txt")


#### heteroscedasticity test (Harri et al 2011)
h0 <- lm(log(model$residuals^2) ~ log(model$fitted.values))
coeftest(h0, vcovHC(h0, "HC0"))
capture.output(coeftest(h0, vcovHC(h0, "HC0")), file="results/step-1 heteroscedasticity-test.txt")


#### temporal adjustment
## temporally adjusted yields to be estimated
y_adj <- matrix(0, nn, nt, dimnames=list(1:nn, unique(dd$treatment)))

## note: since ftr homoscedasticity, assume homoscedasticity
hc <- 0

## choose year to center yields at 
yf <- model$fitted.values[which(dd$year == 2012)]
names(yf) <- kk


## loop through each treatment and calculate its adjusted yields
for (i in 1:nt){
  
  ## residuals
  ee <- model$residuals[which(dd$treatment==kk[i])]
  
  ## fitted values
  yy <- model$fitted.values[which(dd$treatment==kk[i])]

  ## temporally adjusted yields (when hc=0, (yf[i]^hc)/(yy^hc) =1)
  y_adj[, i] <- yf[i] + ee*(yf[i]^hc)/(yy^hc) 

}


## save temporally adjusted yields for analysis
saveRDS(y_adj, file="data/yields_timeadj.RDS")


## f-test
## long-hand f-test
# rss1 <- sum(f0$residuals^2)
# rss2 <- sum(f1$residuals^2)
# p1   <- length(f0$coefficients)
# p2   <- length(f1$coefficients)
# Fstat <- ((rss1-rss2)/(p2-p1))/(rss2/((nn*nt)-p2))
# pf(Fstat, p2-p1, (nn*nt)-p2, lower.tail=F)
