# Supplementary material for: Increasing Crop Diversity Mitigates Weather Variations and Improves Yield Stability
Source: PLoS One. 2015 Feb 6;10(2):e0113261. doi: 10.1371/journal.pone.0113261 (PMC4320064; doi:10.1371/journal.pone.0113261)
Supplement: S1 Code — (ZIP) [file pone.0113261.s001.zip › Supplementary codeS1/step-1b nonparametric local lines trend.R]

## packages
require("sandwich")
require("lmtest")

## nonparameteric local lines regression function 
## including cross validation for bandwidth
source("functions/nonparametric local regression.R")

## load data frame
dd <- readRDS("data/yields.RDS")
nn <- max(dd$tt)
kk <- as.character(unique(dd$treatment))
nt <- length(kk)

## estimate each trend individually
y_hat <- matrix(0, nn, nt, dimnames=list(1:nn, unique(dd$treatment)))
e_hat <- matrix(0, nn, nt, dimnames=list(1:nn, unique(dd$treatment)))

for (i in 1:nt){
  
  # load yield set for a given treatment
  yy <- dd$yield[dd$treatment == kk[i]]
  
  # estimate fitted yields and residuals
  y_hat[, i] <- np_reg_cvbw(yy, cv.obs = 10)$yhat
  e_hat[, i] <- yy - y_hat[, i]
  
  # plot 
  png(file=paste("figures/step-1b_nonparametric-trends-", kk[i],".png")) #, width=6, height=6, units="cm", res=200)
  plot(1:nn, yy, ylim=c(0000,15000), main=kk[i], ylab="Yield (kg/ha)", xlab="Year")
  lines(y_hat[, i], lwd=4, col="red")
  abline(lm(yy ~ I(1:nn)), lwd=2)
  legend("bottom", c("Linear", "Np Local Lines"), lwd=c(2,4), lty=c(1,1), col=c("black", "red"), horiz=T, cex=0.7, bty="n")
  dev.off()
  
}


## heteroscedasticity test -- fail to reject coefficient = 0
fh <- lm(log(as.vector(e_hat)^2) ~ log(as.vector(y_hat)))
capture.output(coeftest(fh, vcovHC(fh, "HC0")), file="results/step-1 heteroscedasticity-test.txt")

## adjust yields
y_adj   <- y_hat
y_adj[] <- 0

for (i in 1:nt) y_adj[, i] <- y_hat[nn, i] + e_hat[, i]
  
## save temporally adjusted yields for analysis
saveRDS(y_adj, file="data/yields_timeadj-np.RDS")
