# Supplementary material for: Increasing Crop Diversity Mitigates Weather Variations and Improves Yield Stability
Source: PLoS One. 2015 Feb 6;10(2):e0113261. doi: 10.1371/journal.pone.0113261 (PMC4320064; doi:10.1371/journal.pone.0113261)
Supplement: S1 Code — (ZIP) [file pone.0113261.s001.zip › Supplementary codeS1/step-2 EM-test.R]

## conduct EM test for one component versus two
## packages and functions
source("functions/em test chen and li 2009.R")

## temporally-adjusted yield data (treatment conditional)
yy <- readRDS("data/yields_timeadj.RDS")
# yy <- readRDS("data/yields_timeadj-np.RDS")
nn <- nrow(yy)
nt <- ncol(yy)

## pooled (treatment unconditional) temporally-adjusted yield data 
yu <- as.vector(yy)

## result matrix
result <- matrix(0, nrow=nt+1, ncol=2, dimnames=list(c("yu", colnames(yy)), c("em stat", "p val")))


#### conduct EM test

## treatment unconditional
temp <- EM_test(yu)
result[1, ] <- c(temp$emstat, temp$p.value)

## treatment conditional
for (i in 1:nt){
  
  temp <- EM_test(yy[, i])
  result[i+1, ] <- c(round(temp$emstat, 2), round(temp$p.value, 5))
  
}


## results
print(result)

capture.output(result, file="results/step-2 EM-test.txt")
