# Supplementary material for: Increasing Crop Diversity Mitigates Weather Variations and Improves Yield Stability
Source: PLoS One. 2015 Feb 6;10(2):e0113261. doi: 10.1371/journal.pone.0113261 (PMC4320064; doi:10.1371/journal.pone.0113261)
Supplement: S1 Code — (ZIP) [file pone.0113261.s001.zip › Supplementary codeS1/step-3 number of components.R]

## Use AICc and BIC to select the optimal number of components
## conduct EM test for one component versus two
## packages and functions
source("functions/em algorithm 2 normals.R")
source("functions/em algorithm 3 normals.R")


## temporally-adjusted yield data (treatment conditional)
yy <- readRDS("data/yields_timeadj.RDS")
# yy <- readRDS("data/yields_timeadj-np.RDS")
nn <- nrow(yy)
nt <- ncol(yy)

## pooled (treatment unconditional) temporally-adjusted yield data 
yu <- as.vector(yy)

## result matrix
result <- matrix(0, nrow=nt+1, ncol=4, dimnames=list(c("yu", colnames(yy)), c("aicc_2", "aicc_3", "bic_2", "bic_3")))


#### estimate parameters and their AICC/BIC 

## treatment unconditional
tmp1 <- EM_Mix2Norm(yu)
tmp2 <- EM_Mix3Norm(yu)
result[1, ] <- c(tmp1$criteria[2], tmp1$criteria[3], tmp2$criteria[2], tmp2$criteria[3])

## treatment conditional
for (i in 1:nt){
    
  tmp1 <- EM_Mix2Norm(yy[, i])
  tmp2 <- EM_Mix3Norm(yy[, i])
  result[i+1, ] <- c(tmp1$criteria[2], tmp1$criteria[3], tmp2$criteria[2], tmp2$criteria[3])
  
}

## results
result <- cbind(result[, 1:2], result[, 1]<result[, 2], result[, 3:4], result[, 3]<result[, 4])
colnames(result)[c(3,6)] <- "2 < 3"
print(result)
capture.output(result, file="results/step-3 number of components.txt")
