# Supplementary material for: Increasing Crop Diversity Mitigates Weather Variations and Improves Yield Stability
Source: PLoS One. 2015 Feb 6;10(2):e0113261. doi: 10.1371/journal.pone.0113261 (PMC4320064; doi:10.1371/journal.pone.0113261)
Supplement: S1 Code — (ZIP) [file pone.0113261.s001.zip › Supplementary codeS1/step-4 estimation.R]

## Parameter estimation via EM algorithm
## Note: in all cases two components minimizes AICC & BIC versus three
## Therefore estimate parameters using mixture of two Normals
source("functions/em algorithm 2 normals.R")
source("functions/mix of two normals density.R")


## temporally-adjusted yield data (treatment conditional)
yy <- readRDS("data/yields_timeadj.RDS")
# yy <- readRDS("data/yields_timeadj-np.RDS")
nn <- nrow(yy)
nt <- ncol(yy)

## pooled (treatment unconditional) temporally-adjusted yield data 
yu <- as.vector(yy)

## support space to calculate density over
support <- seq(0, 15000, .25)

## matrices for storing results
tname <- c("ll", "lu", "ml", "mu", "vl", "vu") 
t_hat <- matrix(0, nrow=6, ncol=nt+1, dimnames=list(tname, c("pooled", colnames(yy))))
d_hat <- matrix(0, nrow=length(support), ncol=nt+1, dimnames=list(support, c("pooled", colnames(yy))))


#### estimate parameters
## pooled (treatment unconditional)
t_hat[, 1] <- EM_Mix2Norm(yu)$theta 
d_hat[, 1] <- gen_density(support, theta_hat=t_hat[, 1])


## treatments
for (i in 1:nt){
  
  t_hat[, i+1] <- EM_Mix2Norm(yy[, i])$theta
  d_hat[, i+1] <- gen_density(support, theta_hat=t_hat[, i+1])

}


## save estimates
saveRDS(t_hat, file="estimates/em_parameters.RDS")
saveRDS(d_hat, file="estimates/em_densities.RDS")

t_hat[1:2, ] <- round(t_hat[1:2, ], 3)
t_hat[3:6, ] <- round(t_hat[3:6, ], 1)
capture.output(t_hat, file="results/step-4 EM parameter estimates.txt")
