# Supplementary material for: Increasing Crop Diversity Mitigates Weather Variations and Improves Yield Stability
Source: PLoS One. 2015 Feb 6;10(2):e0113261. doi: 10.1371/journal.pone.0113261 (PMC4320064; doi:10.1371/journal.pone.0113261)
Supplement: S1 Code — (ZIP) [file pone.0113261.s001.zip › Supplementary codeS1/step-4b randomizations.R]

## load functions and data
source("functions/em algorithm 2 normals.R")
source("functions/mix of two normals density.R")
yy <- readRDS("data/yields_timeadj.RDS")
# yy <- readRDS("data/yields_timeadj-np.RDS")
dx <- readRDS("estimates/em_densities.RDS") # to get same support for density calculation


## basic parameters
nn <- nrow(yy)
nt <- ncol(yy)

## support for density
support <- as.numeric(row.names(dx))
width   <- support[2]-support[1]

## number of randomizations
nr <- 5000
  

## randomization -- choose treatment randomly
## note: you want this to stay fixed so you can change model
## this "sets the seed" (but allows you to use different adjusted yields if desired)
# rnd_i <- matrix(0, nrow=nn, ncol=nr)
# for (r in 1:nr) {
#   for (i in 1:nn){
#     
#     rnd_i[i, r] <- sample(seq(1, nt, 1), size = 1, replace = F)
#     
#   }
# }
# saveRDS(rnd_i, file="data/random_seed.rds")
rnd_i <- readRDS("data/random_seed.rds")


## randomized yields using seed (see notes above)
rnd_y <- matrix(0, nrow=nn, ncol=nr)

for (r in 1:nr) {
  for (i in 1:nn){
    
    rnd_y[i, r] <- yy[i, rnd_i[i, r]]
    # yy[1,9] == yy[1, rnd_i[1,1]] # check
    
  }
}


## estimate parameters and densities for all of these randomizations
r_par <- matrix(0, nrow=6, ncol=nr, dimnames=list(c("ll", "lu", "ml", "mu", "vl", "vu") , NULL))
r_den <- matrix(0, nrow=length(support), ncol=nr) # (this is a big matrix!)

## estimation on randomized yields
for (r in 1:nr){
  
  # estimate parameters on randomized yields with error-exception handling
  # if there is an error, re-draw
  r_par[, r] <- tryCatch(
    expr={EM_Mix2Norm(rnd_y[, r])$theta},
    
    ## in case of error, resample randomized yields 
    error=function(t_hat){
      n <- length(rnd_y[, r])
      for (i in 1:n) rnd_y[i, r] <- sample(yy[i, ], size = 1, replace = F)
      t_hat <- tryCatch(
        expr={EM_Mix2Norm(rnd_y[, r])$theta},
        
        ## in case of error, sample a new set of randomized yields 
        ## note: therefore need to save randomized yields at the end
        error=function(t_hat){
          n <- length(rnd_y[, r])
          for (i in 1:n) rnd_y[i, r] <- sample(yy[i, ], size = 1, replace = F)
          t_hat <- EM_Mix2Norm(rnd_y[, r])$theta
          return(t_hat)
        } # end imbedded error function
      )
      return(t_hat)
    } # end error function
    ) # end r_par[, r] <- tryCatch
  
  # estimate density on randomized yields
  r_den[, r] <- gen_density(support, theta_hat=r_par[, r])
  
  # loop counter
  if (r%%100 == 0) print(r)

}


## save randomized yields and estimates 
saveRDS(rnd_y, file="data/yields_randomized.RDS")
saveRDS(r_par, file="estimates/randomized_em_parameters.RDS")

## note: need to split the densities into five parts, they're too large
saveRDS(r_den[, 1:1000], file="estimates/randomized_em_densities-1.rds")
saveRDS(r_den[, 1001:2000], file="estimates/randomized_em_densities-2.rds")
saveRDS(r_den[, 2001:3000], file="estimates/randomized_em_densities-3.rds")
saveRDS(r_den[, 3001:4000], file="estimates/randomized_em_densities-4.rds")
saveRDS(r_den[, 4001:5000], file="estimates/randomized_em_densities-5.rds")
