# Supplementary material for: Increasing Crop Diversity Mitigates Weather Variations and Improves Yield Stability
Source: PLoS One. 2015 Feb 6;10(2):e0113261. doi: 10.1371/journal.pone.0113261 (PMC4320064; doi:10.1371/journal.pone.0113261)
Supplement: S1 Code — (ZIP) [file pone.0113261.s001.zip › Supplementary codeS1/step-5 analysis.R]

## Estimate the time-conditional yield density for each treatment
## load data and estimates
yy <- readRDS("data/yields_timeadj.RDS")
# yy <- readRDS("data/yields_timeadj-np.RDS")
th <- readRDS("estimates/em_parameters.RDS") ## parameter estimates (th = theta hat)
dx <- readRDS("estimates/em_densities.RDS") ## estimated time-conditional yield density 
yu <- as.vector(yy) ## pooled (treatment unconditional) temporally-adjusted yield data 

## basic yariables
nn <- nrow(yy)
nt <- ncol(yy)

## support for density
support <- as.numeric(row.names(dx))
width   <- support[2]-support[1] # for area calculation


#### Performance Metrics
## Metric 1: Probability of a high yield
## Metric 2: Probability of falling into the lower component of the treatment-uncond'l pooled density
## Metric 3: Probability of a very low yield

## low and high yield threshold
th_hi <- which(support == round(quantile(yu, .9))) # quantile(yu, .9)
th_lo <- which(support == round(quantile(yu, .1))) # quantile(yu, .10)

## matrix for storing results
result <- matrix(0, nrow=3, ncol=nt, dimnames=list(c("p(hy)", "p(dp)", "p(ly)"), colnames(yy)))


## Calculate metrics
for (i in 1:nt) {
  
  ## threshold metrics are easy to calculate
  ## approximation of area under density curve (area = height*width)
  result[1, i] <- sum(dx[th_hi:nrow(dx), i+1]*width)
  result[3, i] <- sum(dx[1:th_lo, i+1]*width) 

  ## assume the pooled regression is correct -- what would be the expected membership and then lambda? 
  yi <- yy[, i]
  ll <- th["ll", "pooled"]
  lu <- th["lu", "pooled"]
  ml <- th["ml", "pooled"]
  mu <- th["mu", "pooled"]
  vl <- th["vl", "pooled"]
  vu <- th["vu", "pooled"]
  
  ## E-Step 
  ww <- ll*dnorm(yi, ml, sqrt(vl)) + lu*dnorm(yi, mu, sqrt(vu))
  wl <- ll*dnorm(yi, ml, sqrt(vl))/ww
  wu <- lu*dnorm(yi, mu, sqrt(vu))/ww
  result[2, i] <- mean(wl)  

}

result <- 100*round(result, 3)

## rank each row
score   <- matrix(0, nrow=5, ncol=nt, dimnames=list(c("p(hy)", "p(dp)", "p(ly)", "PI", "rank(PI)"), colnames(yy)))
score[1, ] <- rank(-result[1, ], ties.method = "min")
score[2, ] <- rank(result[2, ], ties.method = "min")
score[3, ] <- rank(result[3, ], ties.method = "min")
score[4, ] <- 104-(2*score[1, ] + score[2, ] + score[3, ])
score[5, ] <- rank(-score[4, ], ties.method = "min")

## print
print(result)
print(score)

capture.output(result, file="results/step-5 performance indices.txt")
capture.output(score, file="results/step-5 performance index ranks.txt")


#### randomized p-values

## load randomized yields and estimated parameters/densities from those randomized yields
rnd_y <- readRDS(file = "data/yields_randomized.RDS")
rnd_p <- readRDS(file = "estimates/randomized_em_parameters.RDS")

# load densities 
d1 <- readRDS(file = "estimates/randomized_em_densities-1.rds")  
d2 <- readRDS(file = "estimates/randomized_em_densities-2.rds")
d3 <- readRDS(file = "estimates/randomized_em_densities-3.rds")
d4 <- readRDS(file = "estimates/randomized_em_densities-4.rds")
d5 <- readRDS(file = "estimates/randomized_em_densities-5.rds")
rnd_d <- cbind(d1, d2, d3, d4, d5)
rm(d1, d2, d3, d4, d5)


## calculate metrics for all of the randomizations
rnd_r <- matrix(0, nrow=4, ncol=ncol(rnd_y), dimnames=list(c("p(hy)", "p(dp)", "p(ly)", "Pi"), NULL))

## Calculate metrics with randomized values
for (i in 1:ncol(rnd_y)) {
  
  ## threshold metrics are easy to calculate
  ## approximation of area under density curve (area = height*width)
  rnd_r[1, i] <- 100*sum(rnd_d[th_hi:nrow(dx), i]*width)
  rnd_r[3, i] <- 100*sum(rnd_d[1:th_lo, i]*width) 
  
  ## assume the pooled regression is correct -- what would be the expected membership and then lambda? 
  yi <- rnd_y[, i]
  ll <- th["ll", "pooled"]
  lu <- th["lu", "pooled"]
  ml <- th["ml", "pooled"]
  mu <- th["mu", "pooled"]
  vl <- th["vl", "pooled"]
  vu <- th["vu", "pooled"]
  
  ## E-Step 
  ww <- ll*dnorm(yi, ml, sqrt(vl)) + lu*dnorm(yi, mu, sqrt(vu))
  wl <- ll*dnorm(yi, ml, sqrt(vl))/ww
  wu <- lu*dnorm(yi, mu, sqrt(vu))/ww
  rnd_r[2, i] <- 100*mean(wl) 
  
  
  ## overall performance index (Pi)
  #rank random treatments relative to ranking of actual treatments
  tmp1 <- rank(c(-rnd_r[1, i], result[1, ]))[1]
  tmp2 <- rank(c( rnd_r[2, i], result[2, ]))[1] 
  tmp3 <- rank(c( rnd_r[3, i], result[3, ]))[1]
  rnd_r[4, i] <- 104-(2*tmp1 + tmp2 + tmp3)
  
  # loop counter
  if (i%%100 == 0) print(i)
  
}


## Calculate p-values
p_val <- matrix(0, nrow=4, ncol=nt, dimnames=list(c("p(hy)", "p(dp)", "p(ly)", "Pi"), colnames(yy)))

for (i in 1:nt){
  
  p_val[1, i] <- sum(rnd_r[1, ] > result[1, i])/ncol(rnd_y)
  p_val[2, i] <- sum(rnd_r[2, ] < result[2, i])/ncol(rnd_y)
  p_val[3, i] <- sum(rnd_r[3, ] < result[3, i])/ncol(rnd_y)
  p_val[4, i] <- sum(rnd_r[4, ] > score[4, i])/ncol(rnd_y)
    
}

capture.output(p_val, file="results/step-5 performance index p-values.txt")
