# Supplementary material for: Increasing Crop Diversity Mitigates Weather Variations and Improves Yield Stability
Source: PLoS One. 2015 Feb 6;10(2):e0113261. doi: 10.1371/journal.pone.0113261 (PMC4320064; doi:10.1371/journal.pone.0113261)
Supplement: S1 Code — (ZIP) [file pone.0113261.s001.zip › Supplementary codeS1/step-6 repeat analysis kernel density.R]

## Repeat analysis in step-6
## Use a nonparametric kernel density estimate instead of the mixture of two Normals
## Use "SJ" bandwidth (could easily use cross-validation to select bandwidth as well)
## Note: you can't do metric two without parameters. But basically same idea.......
## Instead -->  compare across 10%, 50%, 90% quantiles

## load data and estimates
yy <- readRDS("data/yields_timeadj.RDS")
# yy <- readRDS("data/yields_timeadj-np.RDS")
yu <- as.vector(yy) ## pooled (treatment unconditional) temporally-adjusted yield data 

## basic yariables
nn <- nrow(yy)
nt <- ncol(yy)

## support for density (x)
support <- seq(0, 15000, .25)
width   <- support[2]-support[1] # for area calculation

## store density estimates
# d_hat <- matrix(0, nrow=length(support), ncol=nt+1, dimnames=list(support, c("pooled", colnames(yy))))
d_hat <- matrix(0, nrow=length(support), ncol=nt, dimnames=list(support, colnames(yy)))


## simple function to estimate kernel density
## bandwidth using SJ function (see ?bw.SJ())
kernel <- function(support, data){
  
  x <- support
  y <- data
  
  ## bandwidth
  h <- bw.SJ(y)
  
  ## nonparametric kernel density estimate
  d <- rep(0, length(x))
  for (i in 1:length(x)) d[i] <- sum(dnorm(x[i], y, h)/length(y))
  return(d)

}

## estimates
## treatment unconditional
tmp1 <- kernel(support, yu)

## treatment conditional
for (i in 1:nt) d_hat[, i] <- kernel(support, yy[, i])

## save non-parameteric kernel density estimates
tmp2 <- cbind(tmp1, d_hat)
colnames(tmp2)[1] <- "pooled"
saveRDS(tmp2, file="estimates/np_densities.RDS")  
rm(tmp1, tmp2)


#### Performance Metrics
## Note: slightly different because you don't have parameters
thresh1 <- which(support == round(quantile(yu, .1)))
thresh2 <- which(support == round(median(yu)))
thresh3 <- which(support == round(quantile(yu, .9)))

## matrix for storing results
result <- matrix(0, nrow=3, ncol=nt, dimnames=list(c("p(y < 10)", "p(y < 50)", "p(y > 90)"), colnames(yy)))


## Calculate metrics
for (i in 1:nt) {
  
  ## approximation of area under density curve (area = height*width)
  result[1, i] <- sum(d_hat[which.min(support):thresh1, i]*width)
  result[2, i] <- sum(d_hat[which.min(support):thresh2, i]*width)
  result[3, i] <- sum(d_hat[thresh3:which.max(support), i]*width)
  
}

result <- 100*round(result, 3)

## rank each row
score   <- matrix(0, nrow=3, ncol=nt, dimnames=list(c(row.names(result)), colnames(yy)))
score[1, ] <- rank(result[1, ], ties.method = "min")
score[2, ] <- rank(result[2, ], ties.method = "min")
score[3, ] <- rank(-result[3, ], ties.method = "min")

pi      <- 100-colSums(score)
pi_rank <- rank(-pi, ties.method="min")

score <- rbind(score, pi, pi_rank)

print(result)
print(score)

capture.output(result, file="results/step-6 performance indices.txt")
capture.output(score, file="results/step-6 performance index ranks.txt")


#### randomized p-values

## load randomized yields and estimated parameters/densities from those randomized yields
rnd_y <- readRDS(file = "data/yields_randomized.RDS")
rnd_p <- readRDS(file = "estimates/randomized_em_parameters.RDS")

# load densities 
d1 <- readRDS(file = "estimates/randomized_em_densities-1.rds")  
d2 <- readRDS(file = "estimates/randomized_em_densities-2.rds")
d3 <- readRDS(file = "estimates/randomized_em_densities-3.rds")
d4 <- readRDS(file = "estimates/randomized_em_densities-4.rds")
d5 <- readRDS(file = "estimates/randomized_em_densities-5.rds")
rnd_d <- cbind(d1, d2, d3, d4, d5)
rm(d1, d2, d3, d4, d5)

## result matrix 
p_val <- matrix(0, nrow=4, ncol=nt, dimnames=list(c("p(y < 10)", "p(y < 50)", "p(y > 90)", "Pi"), colnames(yy)))

## calculate metrics for all of the randomizations
rnd_r <- matrix(0, nrow=nrow(p_val), ncol=ncol(rnd_y), dimnames=list(row.names(p_val), NULL))

## Calculate metrics with randomized values
for (i in 1:ncol(rnd_y)) {
  
  ## approximation of area under density curve (area = height*width)
  rnd_r[1, i] <- sum(rnd_d[which.min(support):thresh1, i]*width)
  rnd_r[2, i] <- sum(rnd_d[which.min(support):thresh2, i]*width)
  rnd_r[3, i] <- sum(rnd_d[thresh3:which.max(support), i]*width)
  
  ## overall performance index (Pi)
  #rank random treatments relative to ranking of actual treatments
  tmp1 <- rank(c(-rnd_r[1, i], result[1, ]))[1]
  tmp2 <- rank(c( rnd_r[2, i], result[2, ]))[1] 
  tmp3 <- rank(c( rnd_r[3, i], result[3, ]))[1]
  rnd_r[4, i] <- 104-(2*tmp1 + tmp2 + tmp3)
  
  # loop counter
  if (i%%100 == 0) print(i)
  
}

## Calculate p-values
for (i in 1:nt){
  
  p_val[1, i] <- sum(100*rnd_r[1, ] < result[1, i])/ncol(rnd_y)
  p_val[2, i] <- sum(100*rnd_r[2, ] < result[2, i])/ncol(rnd_y)
  p_val[3, i] <- sum(100*rnd_r[3, ] > result[3, i])/ncol(rnd_y)
  p_val[4, i] <- sum(rnd_r[4, ] > score[4, i])/ncol(rnd_y)
  
}

capture.output(p_val, file="results/step-6 performance index p-values.txt")
