# Supplementary material for: Increasing Crop Diversity Mitigates Weather Variations and Improves Yield Stability
Source: PLoS One. 2015 Feb 6;10(2):e0113261. doi: 10.1371/journal.pone.0113261 (PMC4320064; doi:10.1371/journal.pone.0113261)
Supplement: S1 Code — (ZIP) [file pone.0113261.s001.zip › Supplementary codeS1/step-7 plot densities.R]

## load estimates
em_d <- readRDS("estimates/em_densities.RDS")
np_d <- readRDS("estimates/np_densities.RDS")

## number of treatments to loop through
ncol(em_d) == ncol(np_d)
nt <- ncol(em_d)

## treatment names
names <- toupper(colnames(em_d))

## support to plot density over
x <- as.numeric(row.names(em_d))

## plot each figure using loop 
for (i in 1:nt){
  
  y1 <- em_d[, i]
  y2 <- np_d[, i]
  
  pdf(file = paste("figures/step-7_", names[i], ".pdf", sep=""))
  plot(x, y1, main=names[i], ylab="Density", xlab="Yield (kg/ha)", type="l", lwd=4, col="blue")
  lines(x, y2, lwd=4, col="red")
  legend("topleft", c("Mixture", "Nonparametric"), cex=0.8, lty=c(1,1), lwd=c(4,4), col=c("blue", "red"))
  dev.off()
  
}
