# Supplementary material for: Increasing Crop Diversity Mitigates Weather Variations and Improves Yield Stability
Source: PLoS One. 2015 Feb 6;10(2):e0113261. doi: 10.1371/journal.pone.0113261 (PMC4320064; doi:10.1371/journal.pone.0113261)
Supplement: S1 Dataset — (ZIP) [file pone.0113261.s002.zip]

Archive with 16 entries (13 files):
- Dataset/
- Dataset/random_seed.rds
- __MACOSX/
- __MACOSX/Dataset/
- __MACOSX/Dataset/._random_seed.rds
- Dataset/yields.csv
- __MACOSX/Dataset/._yields.csv
- Dataset/yields.RDS
- __MACOSX/Dataset/._yields.RDS
- Dataset/yields_randomized.RDS
- __MACOSX/Dataset/._yields_randomized.RDS
- Dataset/yields_timeadj-np.RDS
- __MACOSX/Dataset/._yields_timeadj-np.RDS
- Dataset/yields_timeadj.RDS
- __MACOSX/Dataset/._yields_timeadj.RDS
- __MACOSX/._Dataset
